# Supplementary material for: The Generation of iPSCs Expressing Interferon-Beta Under Doxycycline-Inducible Control
Source: Int J Mol Sci. 2025 Aug 28;26(17):8376. doi: 10.3390/ijms26178376 (PMC12429120; doi:10.3390/ijms26178376)
Supplement: Supplementary file 1 [file ijms-26-08376-s001.zip]

Archive with 1 entries (1 files):
- ijms-3750172-supplementary.pdf
